# Supplementary material for: Green One-Pot Synthesis of Coumarin-Hydroxybenzohydrazide Hybrids and Their Antioxidant Potency
Source: Antioxidants (Basel). 2021 Jul 10;10(7):1106. doi: 10.3390/antiox10071106 (PMC8301024; doi:10.3390/antiox10071106)
Supplement: Supplementary file 1 [file antioxidants-10-01106-s001.zip]

Archive with 1 entries (1 files):
- antioxidants-1271141-supplementary.pdf
